# Supplementary material for: Stabilization of Natural Pigments in Ethanolic Solutions for Food Applications: The Case Study of Chlorella vulgaris
Source: Molecules. 2023 Jan 3;28(1):408. doi: 10.3390/molecules28010408 (PMC9822436; doi:10.3390/molecules28010408)
Supplement: Supplementary file 1 [file molecules-28-00408-s001.zip]

Archive with 1 entries (1 files):
- molecules-2057901-supplementary.pdf
